# Supplementary material for: Methylglyoxal-Stimulated Mesothelial Cells Prompted Fibroblast-to-Proto-Myofibroblast Transition
Source: Int J Mol Sci. 2025 Jan 19;26(2):813. doi: 10.3390/ijms26020813 (PMC11766140; doi:10.3390/ijms26020813)
Supplement: Supplementary file 1 [file ijms-26-00813-s001.zip]

Archive with 1 entries (1 files):
- ijms-3420236-supplementary.pdf
